# Supplementary material for: Unification of Treatments and Interventions for Tinnitus Patients (UNITI): a study protocol for a multi-center randomized clinical trial
Source: Trials. 2021 Dec 4;22:875. doi: 10.1186/s13063-021-05835-z (PMC8642746; doi:10.1186/s13063-021-05835-z)
Supplement: Supplementary file 1 — Additional file 1. Ethical approvals from Germany, Spain, Greece and Belgium. Informed consent form – RCT. Information sheet – RCT. Informed consent form – blood sampling. Information sheet – blood sampling. UNITI data management plan. WHO trial registration dataset. [file 13063_2021_5835_MOESM1_ESM.zip]

Archive with 8 entries (8 files):
- Amendmend1_ethical_approval_Berlin_RegensburgR1.pdf
- Amendmend2_ethical_approval_Berlin_RegensburgR1.pdf
- UNITI_certificate_of_consent_bloodsamplingR1.pdf
- UNITI_certificate_of_consent_RCTR1.pdf
- UNITI_data_management_planR1.pdf
- UNITI_information_sheet_bloodsamplingR1.pdf
- UNITI_information_sheet_RCTR1.pdf
- WHO_trials_registration_dataset_rev1R1.docx
